# Supplementary material for: Three Gorges Dam: friend or foe of riverine greenhouse gases?
Source: Natl Sci Rev. 2022 Jan 28;9(6):nwac013. doi: 10.1093/nsr/nwac013 (PMC9166553; doi:10.1093/nsr/nwac013)
Supplement: nwac013_Supplemental_Files [file nwac013_supplemental_files.zip]

Archive with 1 entries (1 files):
- SI_NSR-Ni.docx
